# Supplementary material for: Ultrasensitive Human Urinary Albumin Detection via Composite Nanohydrogels
Source: Micromachines (Basel). 2026 Mar 27;17(4):409. doi: 10.3390/mi17040409 (PMC13117906; doi:10.3390/mi17040409)
Supplement: Supplementary file 1 [file micromachines-17-00409-s001.zip]

Archive with 1 entries (1 files):
- micromachines-4166544-supplementary.pdf
